# Supplementary material for: Multi-trait phenotypic modeling through factor analysis and bayesian network learning to develop latent reproductive, body conformational, and carcass-associated traits in admixed beef heifers
Source: Front Genet. 2025 Mar 24;16:1551967. doi: 10.3389/fgene.2025.1551967 (PMC11973389; doi:10.3389/fgene.2025.1551967)
Supplement: Supplementary file 1 [file Table2.XLSX]

## Sheet: S2_model2_ovary_and_body_size_c
Supplementary Table S2 - Correlation Matrix Filtering of Model2 Approach for Body and Ovary Size Parameters
	BWT	BL	HH	HW	HG	MG	FG	ENDG	ENDr	MIDr	VOL	DENS	UHD	AFC	Lsm	Lmed	Llrg	Lxlrg	Rsm	Rmed	Rlrg	Rxlrg	sm	med	lrg	xlrg	LOD	ROD	LOL	LOH	ROL	ROH	AOD	AOL	AOH
BWT	1	0.531344	0.642136	0.580859	0.673896	0.785156	0.720228	0.724365	0.724365	0.785156	0.72365	0.101483	-0.0229445	-0.0225515	-0.034513	-0.136102	0.129713	0.0152141	0.0354407	-0.140602	0.111597	-0.00238077	-0.00158063	-0.17742	0.208795	0.0110641	0.02362	0.0987572	0.181736	-0.150243	0.224081	-0.0913882	0.090834	0.254835	-0.144481
BL	0.531344	1	0.623635	0.616421	0.646772	0.658533	0.634161	0.66212	0.66212	0.658533	0.872914	-0.668054	0.225874	-0.0737238	-0.051936	-0.171464	-0.00609636	0.00410517	-0.0104566	-0.0883237	-0.0772596	-0.0700802	-0.0368731	-0.171306	-0.0732978	-0.0372402	0.143666	0.0863338	0.317821	-0.117025	0.299949	-0.17913	0.17093	0.385943	-0.18264
HH	0.642136	0.623635	1	0.55853	0.472817	0.533168	0.491721	0.500341	0.500341	0.533168	0.612348	-0.152414	-0.0724765	-0.133368	-0.110034	-0.197556	0.0417308	-0.0443659	-0.0633718	-0.126113	0.00881942	0.00628549	-0.100411	-0.211689	0.0432977	-0.0326447	-0.00685558	-0.0698529	0.326385	-0.339975	0.328639	-0.399937	-0.0569195	0.409729	-0.452367
HW	0.580859	0.616421	0.55853	1	0.695916	0.667223	0.668641	0.704486	0.704486	0.667223	0.725321	-0.351292	0.196665	-0.09179	-0.0616913	-0.131581	0.0802514	-0.0892798	-0.0393003	-0.14675	-0.0967417	-0.0410449	-0.0583347	-0.177887	-0.0169698	-0.0967976	0.106752	0.0287168	0.22032	-0.0709315	0.190007	-0.14564	0.100725	0.255901	-0.134773
HG	0.673896	0.646772	0.472817	0.695916	1	0.843529	0.864946	0.956742	0.956742	0.843529	0.861976	-0.437709	0.337127	-0.101941	-0.0608843	-0.113468	0.0611619	0.0149746	-0.0645354	-0.148499	-0.0916115	-0.00811308	-0.0714958	-0.166305	-0.028697	0.00754751	0.147769	0.079805	0.14043	0.0682903	0.104851	-0.00115292	0.16914	0.152548	0.0379468
MG	0.785156	0.658533	0.533168	0.667223	0.843529	1	0.858064	0.881508	0.881508	1	0.930598	-0.430389	0.197538	-0.0112437	0.00563079	-0.0952557	0.0769913	0.0151768	0.0264174	-0.14359	-0.0430167	0.00489819	0.0176702	-0.150739	0.0276166	0.0152504	0.103499	0.134849	0.200752	-0.0557643	0.245547	-0.0671576	0.177037	0.280212	-0.0752112
FG	0.720228	0.634161	0.491721	0.668641	0.864946	0.858064	1	0.973541	0.973541	0.858064	0.868045	-0.399864	0.297324	-0.0686425	-0.0554184	-0.134673	0.0714636	0.00994788	-0.0036878	-0.165302	-0.0302713	-0.0105877	-0.0353061	-0.190947	0.0341469	0.00200266	0.112187	0.0825633	0.126529	0.0316972	0.0988115	0.00802354	0.144713	0.140266	0.0231713
ENDG	0.724365	0.66212	0.500341	0.704486	0.956742	0.881508	0.973541	1	1	0.881508	0.895693	-0.431105	0.325864	-0.0862088	-0.0598488	-0.129736	0.0692767	0.0125852	-0.0315225	-0.163443	-0.0592616	-0.00983188	-0.0530211	-0.186417	0.00672881	0.00459753	0.132319	0.0841999	0.137291	0.0494695	0.105023	0.00412637	0.160905	0.150773	0.0307107
ENDr	0.724365	0.66212	0.500341	0.704486	0.956742	0.881508	0.973541	1	1	0.881508	0.895693	-0.431105	0.325864	-0.0862088	-0.0598488	-0.129736	0.0692767	0.0125852	-0.0315225	-0.163443	-0.0592616	-0.00983188	-0.0530211	-0.186417	0.00672881	0.00459753	0.132319	0.0841999	0.137291	0.0494695	0.105023	0.00412637	0.160905	0.150773	0.0307107
MIDr	0.785156	0.658533	0.533168	0.667223	0.843529	1	0.858064	0.881508	0.881508	1	0.930598	-0.430389	0.197538	-0.0112437	0.00563079	-0.0952557	0.0769913	0.0151768	0.0264174	-0.14359	-0.0430167	0.00489819	0.0176702	-0.150739	0.0276166	0.0152504	0.103499	0.134849	0.200752	-0.0557643	0.245547	-0.0671576	0.177037	0.280212	-0.0752112
VOL	0.72365	0.872914	0.612348	0.725321	0.861976	0.930598	0.868045	0.895693	0.895693	0.930598	1	-0.59697	0.268915	-0.0549926	-0.0327616	-0.138721	0.0452022	0.00922552	0.00317579	-0.143567	-0.0812017	-0.0326418	-0.0179756	-0.180987	-0.0331057	-0.0113642	0.14199	0.114566	0.261982	-0.0629174	0.263536	-0.109436	0.190626	0.328715	-0.10672
DENS	0.101483	-0.668054	-0.152414	-0.351292	-0.437709	-0.430389	-0.399864	-0.431105	-0.431105	-0.430389	-0.59697	1	-0.368637	0.0477402	-0.00354962	0.0496945	0.0971447	0.00138543	0.0385848	0.0436123	0.211962	0.0497727	0.0187315	0.0602392	0.269549	0.0299667	-0.174891	-0.0494689	-0.169977	-0.0770066	-0.131101	0.0637604	-0.166813	-0.187366	-0.00222732
UHD	-0.0229445	0.225874	-0.0724765	0.196665	0.337127	0.197538	0.297324	0.325864	0.325864	0.197538	0.268915	-0.368637	1	0.160844	0.15035	0.122558	-0.0593229	0.0383077	0.140395	0.00763199	-0.167294	-0.0142151	0.166295	0.0898165	-0.197976	0.0230962	0.278127	0.237563	0.0346655	0.360876	-0.0433172	0.335546	0.383153	-0.00729481	0.422393
AFC	-0.0225515	-0.0737238	-0.133368	-0.09179	-0.101941	-0.0112437	-0.0686425	-0.0862088	-0.0862088	-0.0112437	-0.0549926	0.0477402	0.160844	1	0.875156	0.341866	0.0266537	0.121481	0.839626	0.278994	-0.0229853	-0.0748381	0.980093	0.402043	0.00242591	0.0560027	0.350284	0.347171	0.204936	0.291332	0.207867	0.23175	0.518148	0.258252	0.31558
Lsm	-0.034513	-0.051936	-0.110034	-0.0616913	-0.0608843	0.00563079	-0.0554184	-0.0598488	-0.0598488	0.00563079	-0.0327616	-0.00354962	0.15035	0.875156	1	0.216286	-0.031245	0.058761	0.532619	0.120524	-0.0161376	-0.0824983	0.889118	0.221444	-0.0408231	0.00026779	0.442913	0.186195	0.293283	0.333816	0.127388	0.109124	0.467644	0.259095	0.260018
Lmed	-0.136102	-0.171464	-0.197556	-0.131581	-0.113468	-0.0952557	-0.134673	-0.129736	-0.129736	-0.0952557	-0.138721	0.0496945	0.122558	0.341866	0.216286	1	-0.00191688	0.0268617	0.121643	0.207191	-0.0648165	-0.0558817	0.195789	0.818046	-0.0587709	-0.0104028	0.219361	-0.0286146	0.0498161	0.261887	-0.176401	0.132791	0.141974	-0.0846349	0.23463
Llrg	0.129713	-0.00609636	0.0417308	0.0802514	0.0611619	0.0769913	0.0714636	0.0692767	0.0692767	0.0769913	0.0452022	0.0971447	-0.0593229	0.0266537	-0.031245	-0.00191688	1	-0.059883	0.0401086	-0.109031	-0.334311	-0.0422723	0.00290796	-0.0654349	0.556526	-0.0734656	0.195695	-0.170106	0.0766458	0.201051	-0.161775	-0.0564025	0.0194036	-0.0590019	0.0772932
Lxlrg	0.0152141	0.00410517	-0.0443659	-0.0892798	0.0149746	0.0151768	0.00994788	0.0125852	0.0125852	0.0151768	0.00922552	0.00138543	0.0383077	0.121481	0.058761	0.0268617	-0.059883	1	0.15184	0.0674145	-0.00873597	-0.0047697	0.117431	0.0583358	-0.0586759	0.815116	0.184866	0.153219	0.120629	0.141135	0.0883884	0.105475	0.2512	0.129948	0.148469
Rsm	0.0354407	-0.0104566	-0.0633718	-0.0393003	-0.0645354	0.0264174	-0.0036878	-0.0315225	-0.0315225	0.0264174	0.00317579	0.0385848	0.140395	0.839626	0.532619	0.121643	0.0401086	0.15184	1	0.142253	-0.0845815	-0.0459371	0.860919	0.168324	-0.040421	0.0975756	0.147741	0.437868	0.0874044	0.121897	0.306533	0.249986	0.434741	0.251675	0.231416
Rmed	-0.140602	-0.0883237	-0.126113	-0.14675	-0.148499	-0.14359	-0.165302	-0.163443	-0.163443	-0.14359	-0.143567	0.0436123	0.00763199	0.278994	0.120524	0.207191	-0.109031	0.0674145	0.142253	1	-0.0133337	0.0254303	0.149372	0.732164	-0.104566	0.0698688	-0.0269762	0.204554	-0.0469997	0.00914733	0.108589	0.149791	0.131675	0.0422787	0.10246
Rlrg	0.111597	-0.0772596	0.00881942	-0.0967417	-0.0916115	-0.0430167	-0.0302713	-0.0592616	-0.0592616	-0.0430167	-0.0812017	0.211962	-0.167294	-0.0229853	-0.0161376	-0.0648165	-0.334311	-0.00873597	-0.0845815	-0.0133337	1	-0.0499222	-0.0554388	-0.0529666	0.596974	-0.0360651	-0.218427	0.146912	-0.178398	-0.130467	0.00722654	0.175067	-0.0535221	-0.102572	0.0397644
Rxlrg	-0.00238077	-0.0700802	0.00628549	-0.0410449	-0.00811308	0.00489819	-0.0105877	-0.00983188	-0.00983188	0.00489819	-0.0326418	0.0497727	-0.0142151	-0.0748381	-0.0824983	-0.0558817	-0.0422723	-0.0047697	-0.0459371	0.0254303	-0.0499222	1	-0.0744306	-0.0239562	-0.0799928	0.575403	-0.0799013	0.0544594	-0.105422	-0.00709015	0.0308064	0.0380711	-0.0190455	-0.0433765	0.0207065
sm	-0.00158063	-0.0368731	-0.100411	-0.0583347	-0.0714958	0.0176702	-0.0353061	-0.0530211	-0.0530211	0.0176702	-0.0179756	0.0187315	0.166295	0.980093	0.889118	0.195789	0.00290796	0.117431	0.860919	0.149372	-0.0554388	-0.0744306	1	0.224133	-0.0463968	0.0529262	0.346127	0.348704	0.223557	0.266574	0.242334	0.200777	0.516191	0.291838	0.281437
med	-0.17742	-0.171306	-0.211689	-0.177887	-0.166305	-0.150739	-0.190947	-0.186417	-0.186417	-0.150739	-0.180987	0.0602392	0.0898165	0.402043	0.221444	0.818046	-0.0654349	0.0583358	0.168324	0.732164	-0.0529666	-0.0239562	0.224133	1	-0.102394	0.0338337	0.136868	0.100337	0.00705222	0.187713	-0.058976	0.180518	0.17626	-0.0340699	0.223595
lrg	0.208795	-0.0732978	0.0432977	-0.0169698	-0.028697	0.0276166	0.0341469	0.00672881	0.00672881	0.0276166	-0.0331057	0.269549	-0.197976	0.00242591	-0.0408231	-0.0587709	0.556526	-0.0586759	-0.040421	-0.104566	0.596974	-0.0799928	-0.0463968	-0.102394	1	-0.09433	-0.0259717	-0.0152905	-0.092023	0.056129	-0.131339	0.106318	-0.0306654	-0.140648	0.100849
xlrg	0.0110641	-0.0372402	-0.0326447	-0.0967976	0.00754751	0.0152504	0.00200266	0.00459753	0.00459753	0.0152504	-0.0113642	0.0299667	0.0230962	0.0560027	0.00026779	-0.0104028	-0.0734656	0.815116	0.0975756	0.0698688	-0.0360651	0.575403	0.0529262	0.0338337	-0.09433	1	0.104911	0.156863	0.0375885	0.111324	0.0901373	0.108321	0.194418	0.0811535	0.133425
LOD	0.02362	0.143666	-0.00685558	0.106752	0.147769	0.103499	0.112187	0.132319	0.132319	0.103499	0.14199	-0.174891	0.278127	0.350284	0.442913	0.219361	0.195695	0.184866	0.147741	-0.0269762	-0.218427	-0.0799013	0.346127	0.136868	-0.0259717	0.104911	1	-0.0940575	0.71175	0.70352	-0.0960909	-0.0248543	0.674207	0.365541	0.382496
ROD	0.0987572	0.0863338	-0.0698529	0.0287168	0.079805	0.134849	0.0825633	0.0841999	0.0841999	0.134849	0.114566	-0.0494689	0.237563	0.347171	0.186195	-0.0286146	-0.170106	0.153219	0.437868	0.204554	0.146912	0.0544594	0.348704	0.100337	-0.0152905	0.156863	-0.0940575	1	-0.0937112	-0.0390913	0.611051	0.655801	0.671854	0.340586	0.403738
LOL	0.181736	0.317821	0.326385	0.22032	0.14043	0.200752	0.126529	0.137291	0.137291	0.200752	0.261982	-0.169977	0.0346655	0.204936	0.293283	0.0498161	0.0766458	0.120629	0.0874044	-0.0469997	-0.178398	-0.105422	0.223557	0.00705222	-0.092023	0.0375885	0.71175	-0.0937112	1	0.00152836	0.277143	-0.380376	0.460011	0.781309	-0.246156
LOH	-0.150243	-0.117025	-0.339975	-0.0709315	0.0682903	-0.0557643	0.0316972	0.0494695	0.0494695	-0.0557643	-0.0629174	-0.0770066	0.360876	0.291332	0.333816	0.261887	0.201051	0.141135	0.121897	0.00914733	-0.130467	-0.00709015	0.266574	0.187713	0.056129	0.111324	0.70352	-0.0390913	0.00152836	1	-0.417193	0.349457	0.494407	-0.270085	0.793575
ROL	0.224081	0.299949	0.328639	0.190007	0.104851	0.245547	0.0988115	0.105023	0.105023	0.245547	0.263536	-0.131101	-0.0433172	0.207867	0.127388	-0.176401	-0.161775	0.0883884	0.306533	0.108589	0.00722654	0.0308064	0.242334	-0.058976	-0.131339	0.0901373	-0.0960909	0.611051	0.277143	-0.417193	1	-0.196871	0.381807	0.816231	-0.364246
ROH	-0.0913882	-0.17913	-0.399937	-0.14564	-0.00115292	-0.0671576	0.00802354	0.00412637	0.00412637	-0.0671576	-0.109436	0.0637604	0.335546	0.23175	0.109124	0.132791	-0.0564025	0.105475	0.249986	0.149791	0.175067	0.0380711	0.200777	0.180518	0.106318	0.108321	-0.0248543	0.655801	-0.380376	0.349457	-0.196871	1	0.468003	-0.356597	0.84743
AOD	0.090834	0.17093	-0.0569195	0.100725	0.16914	0.177037	0.144713	0.160905	0.160905	0.177037	0.190626	-0.166813	0.383153	0.518148	0.467644	0.141974	0.0194036	0.2512	0.434741	0.131675	-0.0535221	-0.0190455	0.516191	0.17626	-0.0306654	0.194418	0.674207	0.671854	0.460011	0.494407	0.381807	0.468003	1	0.524613	0.584075
AOL	0.254835	0.385943	0.409729	0.255901	0.152548	0.280212	0.140266	0.150773	0.150773	0.280212	0.328715	-0.187366	-0.00729481	0.258252	0.259095	-0.0846349	-0.0590019	0.129948	0.251675	0.0422787	-0.102572	-0.0433765	0.291838	-0.0340699	-0.140648	0.0811535	0.365541	0.340586	0.781309	-0.270085	0.816231	-0.356597	0.524613	1	-0.384619
AOH	-0.144481	-0.18264	-0.452367	-0.134773	0.0379468	-0.0752112	0.0231713	0.0307107	0.0307107	-0.0752112	-0.10672	-0.00222732	0.422393	0.31558	0.260018	0.23463	0.0772932	0.148469	0.231416	0.10246	0.0397644	0.0207065	0.281437	0.223595	0.100849	0.133425	0.382496	0.403738	-0.246156	0.793575	-0.364246	0.84743	0.584075	-0.384619	1

## Sheet: Key
Key
Symbol	Description
BWT	Body Weight (lb)
BL	Body Length (cm)
HH	Hip Height (cm)
HW	Hip Width (cm)
HG	Heart Girth (cm)
MG	Mid Girth (cm)
FG	Flank Girth (cm)
ENDG	End Girth (cm)
ENDr	Radius at End Girth (cm)
MIDr	Radius at Mid Girth (cm)
VOL	Body Volume (L)
DENS	Body Density (kg/L)
UHD	Uterine Horn Diameter (mm)
AFC	Antral Follicular Count
Lsm	Small Follicular Count on Left Ovary
Lmed	Medium Follicular Count on Left Ovary
Llrg	Large Follicular Count on Left Ovary
Lxlrg	Extra-Large Follicular Count on Left Ovary
Rsm	Small Follicular Count on Right Ovary
Rmed	Medium Follicular Count on Right Ovary
Rlrg	Large Follicular Count on Right Ovary
Rxlrg	Extra-Large Follicular Count on Right Ovary
sm	Small Follicular Count (Sum of Left and Right Ovarian Small Follicular Counts)
med	Medium Follicular Count (Sum of Left and Right Ovarian Medium Follicular Counts)
lrg	Large Follicular Count (Sum of Left and Right Ovarian Large Follicular Counts)
xlrg	Extra-Large Follicular Count (Sum of Left and Right Ovarian Extra-Large Follicular Counts)
LOD	Left Ovary Diameter (mm)
ROD	Right Ovary Diameter (mm)
LOL	Left Ovary Length (mm)
LOH	Left Ovary Height (mm)
ROL	Right Ovary Length (mm)
ROH	Right Ovary Height (mm)
AOD	Average Ovarian Diameter (Average of Right and Left Ovary Diameter; mm)
AOL	Average Ovarian Length (Average of Right and Left Ovary Length; mm)
AOH	Average Ovarian Height (Average of Right and Left Ovary Height; mm)
Color Key
	Used for Factor Analysis
	Dropped Due to High Correlation Coefficient (>0.85)
	Dropped to Make Measure of Sample Adequacy (MSA > 0.5) Sufficient for Factor Analysis
