# Supplementary material for: Multi-trait phenotypic modeling through factor analysis and bayesian network learning to develop latent reproductive, body conformational, and carcass-associated traits in admixed beef heifers
Source: Front Genet. 2025 Mar 24;16:1551967. doi: 10.3389/fgene.2025.1551967 (PMC11973389; doi:10.3389/fgene.2025.1551967)
Supplement: Supplementary file 2 [file Table3.XLSX]

## Sheet: model2_yield_grade_correlation_
Supplementary Table S3 - Correlation Matrix Filtering of Model2 Approach for Carcass-Related Traits
	IMF	REA	YG	RIB	RMP
IMF	1	-0.242281	0.0919638	0.0901032	0.145157
REA	-0.242281	1	0.216175	0.216416	0.0926778
YG	0.0919638	0.216175	1	0.998254	0.441717
RIB	0.0901032	0.216416	0.998254	1	0.44264
RMP	0.145157	0.0926778	0.441717	0.44264	1

## Sheet: Key
Key
Symbol	Description
IMF	Intra-Muscular Fat (%)
REA	Ribeye Area (cm2)
YG	Yield Grade
RIB	Rib Fat (cm)
RMP	Rump Fat (cm)
