# Supplementary material for: Multi-trait phenotypic modeling through factor analysis and bayesian network learning to develop latent reproductive, body conformational, and carcass-associated traits in admixed beef heifers
Source: Front Genet. 2025 Mar 24;16:1551967. doi: 10.3389/fgene.2025.1551967 (PMC11973389; doi:10.3389/fgene.2025.1551967)
Supplement: Supplementary file 4 [file Table1.XLSX]

## Sheet: model1_cor_matrix
Supplementary Table S1 - Correlation Matrix Filtering of Model1 Approach
	BWT	BL	HH	HW	HG	MG	FG	ENDG	ENDr	MIDr	VOL	DENS	IMF	REA	YG	RIB	RMP	UHD	AFC	Lsm	Lmed	Llrg	Lxlrg	Rsm	Rmed	Rlrg	Rxlrg	sm	med	lrg	xlrg	LOD	ROD	LOL	LOH	ROL	ROH	AOD	AOL	AOH
BWT	1	0.665864	0.825393	0.708856	0.681784	0.83667	0.712417	0.732552	0.732552	0.83667	0.833976	0.140328	-0.347347	0.338549	-0.0575698	-0.0609653	-0.22236	-0.240485	-0.0296733	0.0065962	-0.256917	0.0862671	-0.0399739	0.0131312	-0.144484	0.106661	NA	0.0109585	-0.255694	0.182756	-0.0399739	0.0208094	0.0123823	0.407976	-0.274918	0.455066	-0.306378	0.0222838	0.504376	-0.32966
BL	0.665864	1	0.598036	0.551161	0.560367	0.655174	0.580663	0.599203	0.599203	0.655174	0.87169	-0.48124	-0.175529	0.242763	-0.0277413	-0.0314965	-0.201637	-0.139074	-0.0958297	-0.0525341	-0.246861	-0.0151988	-0.0371049	-0.0585578	-0.109003	0.157627	NA	-0.061808	-0.228616	0.135722	-0.0371049	0.0341687	0.0731718	0.281223	-0.167226	0.363504	-0.183664	0.070723	0.377437	-0.198928
HH	0.825393	0.598036	1	0.584632	0.434673	0.611433	0.488538	0.487372	0.487372	0.611433	0.642582	0.190203	-0.364272	0.0413446	-0.221614	-0.227176	-0.329954	-0.456316	-0.185127	-0.147611	-0.397134	0.0330188	-0.0854774	-0.0708528	-0.219738	0.122892	NA	-0.121826	-0.393184	0.148064	-0.0854774	-0.174006	-0.179274	0.496127	-0.558296	0.618427	-0.60561	-0.235257	0.65221	-0.65966
HW	0.708856	0.551161	0.584632	1	0.64048	0.644871	0.623367	0.660997	0.660997	0.644871	0.674835	-0.0434371	-0.136439	0.278582	0.0699372	0.066397	0.0160588	-0.0511721	-0.0406851	-0.0199306	-0.248017	0.140274	-0.104762	-0.00122344	-0.0475871	0.020409	NA	-0.011832	-0.194245	0.151514	-0.104762	0.0728199	0.007004	0.277346	-0.120957	0.276929	-0.186958	0.0545134	0.323505	-0.175897
HG	0.681784	0.560367	0.434673	0.64048	1	0.782454	0.818406	0.94032	0.94032	0.782454	0.791849	-0.28335	-0.14246	0.488543	0.232729	0.226316	0.0385659	0.103578	-0.00391772	0.0371837	-0.118828	0.118784	-0.0214185	-0.0171417	-0.0652724	0.0300988	NA	0.0113254	-0.117373	0.140501	-0.0214185	0.187338	0.100795	0.103684	0.13471	0.0502745	0.0621042	0.193714	0.0891252	0.109464
MG	0.83667	0.655174	0.611433	0.644871	0.782454	1	0.813585	0.838335	0.838335	1	0.932655	-0.29944	-0.201864	0.324159	0.0407458	0.0369429	-0.156096	-0.127162	0.0278787	0.0472903	-0.195226	0.0753657	-0.0405832	0.057802	-0.0816936	0.0701518	NA	0.0584549	-0.178216	0.13774	-0.0405832	0.00890762	0.0818403	0.195915	-0.133239	0.294586	-0.127089	0.0589816	0.287647	-0.147112
FG	0.712417	0.580663	0.488538	0.623367	0.818406	0.813585	1	0.965109	0.965109	0.813585	0.826385	-0.294711	-0.170407	0.386896	0.221701	0.220462	-0.00539227	0.0441726	0.00633183	0.0219464	-0.124378	0.0193593	-0.0508657	0.0184242	-0.0311652	0.0736434	NA	0.0224789	-0.101591	0.0883255	-0.0508657	0.0954311	0.0793482	0.125074	0.0157899	0.13557	-0.0182588	0.116768	0.152273	-0.00227674
ENDG	0.732552	0.599203	0.487372	0.660997	0.94032	0.838335	0.965109	1	1	0.838335	0.850196	-0.303638	-0.165827	0.451729	0.237336	0.23368	0.0143802	0.0733558	0.00196441	0.0299399	-0.127801	0.0655907	-0.0398817	0.0030995	-0.0481983	0.0573256	NA	0.0184723	-0.113644	0.116327	-0.0398817	0.141878	0.0929184	0.121313	0.0707345	0.103191	0.0174867	0.157418	0.130785	0.0485316
ENDr	0.732552	0.599203	0.487372	0.660997	0.94032	0.838335	0.965109	1	1	0.838335	0.850196	-0.303638	-0.165827	0.451729	0.237336	0.23368	0.0143802	0.0733558	0.00196441	0.0299399	-0.127801	0.0655907	-0.0398817	0.0030995	-0.0481983	0.0573256	NA	0.0184723	-0.113644	0.116327	-0.0398817	0.141878	0.0929184	0.121313	0.0707345	0.103191	0.0174867	0.157418	0.130785	0.0485316
MIDr	0.83667	0.655174	0.611433	0.644871	0.782454	1	0.813585	0.838335	0.838335	1	0.932655	-0.29944	-0.201864	0.324159	0.0407458	0.0369429	-0.156096	-0.127162	0.0278787	0.0472903	-0.195226	0.0753657	-0.0405832	0.057802	-0.0816936	0.0701518	NA	0.0584549	-0.178216	0.13774	-0.0405832	0.00890762	0.0818403	0.195915	-0.133239	0.294586	-0.127089	0.0589816	0.287647	-0.147112
VOL	0.833976	0.87169	0.642582	0.674835	0.791849	0.932655	0.826385	0.850196	0.850196	0.932655	1	-0.422614	-0.201291	0.35142	0.0489075	0.0447869	-0.1579	-0.110846	-0.0211316	0.0163945	-0.226331	0.0471029	-0.0465422	0.00627524	-0.102899	0.112152	NA	0.0126485	-0.211299	0.151104	-0.0465422	0.0562841	0.0873289	0.246808	-0.117211	0.320225	-0.139727	0.0950498	0.331968	-0.145935
DENS	0.140328	-0.48124	0.190203	-0.0434371	-0.28335	-0.29944	-0.294711	-0.303638	-0.303638	-0.29944	-0.422614	1	-0.222417	-0.0505762	-0.166986	-0.165074	-0.0672579	-0.164703	0.00405046	0.00266105	-0.017147	0.0747151	0.0140593	0.0169381	-0.0468112	-0.0480504	NA	0.0108627	-0.0383376	0.0246192	0.0140593	-0.0319862	-0.137716	0.237963	-0.209938	0.14782	-0.236305	-0.110918	0.223927	-0.253127
IMF	-0.347347	-0.175529	-0.364272	-0.136439	-0.14246	-0.201864	-0.170407	-0.165827	-0.165827	-0.201864	-0.201291	-0.222417	1	-0.232518	0.105968	0.104206	0.141476	0.123242	-0.162425	-0.110078	0.0186841	-0.0570287	-0.0137453	-0.20892	0.0492421	-0.00342358	NA	-0.177223	0.040764	-0.0569594	-0.0137453	0.0591498	-0.0541256	-0.2209	0.227987	-0.23619	0.112986	0.00564105	-0.266998	0.18992
REA	0.338549	0.242763	0.0413446	0.278582	0.488543	0.324159	0.386896	0.451729	0.451729	0.324159	0.35142	-0.0505762	-0.232518	1	0.20126	0.201459	0.0905416	0.308528	0.222869	0.215635	0.0968049	0.14223	0.0925943	0.151497	0.0846434	-0.0301369	NA	0.204526	0.11363	0.105244	0.0925943	0.322486	0.289247	0.0350347	0.336778	-0.161895	0.392386	0.408225	-0.0767549	0.413935
YG	-0.0575698	-0.0277413	-0.221614	0.0699372	0.232729	0.0407458	0.221701	0.237336	0.237336	0.0407458	0.0489075	-0.166986	0.105968	0.20126	1	0.998217	0.441662	0.172601	-0.0463345	-0.0152026	0.158184	-0.00553223	0.232291	-0.117843	0.0509886	-0.066708	NA	-0.0737216	0.1357	-0.068704	0.232291	0.100341	0.0162085	-0.203552	0.261591	-0.338627	0.252518	0.079352	-0.31831	0.290604
RIB	-0.0609653	-0.0314965	-0.227176	0.066397	0.226316	0.0369429	0.220462	0.23368	0.23368	0.0369429	0.0447869	-0.165074	0.104206	0.201459	0.998217	1	0.442703	0.1773	-0.0436015	-0.0109549	0.155665	-0.0121846	0.230961	-0.116238	0.0510913	-0.0602713	NA	-0.0704559	0.134062	-0.0688416	0.230961	0.0973984	0.0219267	-0.207552	0.261209	-0.335341	0.255738	0.0810255	-0.318627	0.292302
RMP	-0.22236	-0.201637	-0.329954	0.0160588	0.0385659	-0.156096	-0.00539227	0.0143802	0.0143802	-0.156096	-0.1579	-0.0672579	0.141476	0.0905416	0.441662	0.442703	1	0.17701	-0.0778397	-0.0683265	0.150727	-0.0500592	0.177075	-0.144547	0.193096	-0.103796	NA	-0.118232	0.21201	-0.145934	0.177075	0.188347	0.00844761	-0.100491	0.285132	-0.277311	0.202137	0.134752	-0.222944	0.273509
UHD	-0.240485	-0.139074	-0.456316	-0.0511721	0.103578	-0.127162	0.0441726	0.0733558	0.0733558	-0.127162	-0.110846	-0.164703	0.123242	0.308528	0.172601	0.1773	0.17701	1	0.234776	0.195068	0.222021	-0.0228858	0.0125843	0.194149	0.066375	-0.0962108	NA	0.216618	0.187492	-0.113127	0.0125843	0.339819	0.367346	-0.241956	0.558785	-0.41509	0.64487	0.470573	-0.385878	0.683149
AFC	-0.0296733	-0.0958297	-0.185127	-0.0406851	-0.00391772	0.0278787	0.00633183	0.00196441	0.00196441	0.0278787	-0.0211316	0.00405046	-0.162425	0.222869	-0.0463345	-0.0436015	-0.0778397	0.234776	1	0.884652	0.38272	0.0472547	0.112617	0.872806	0.19807	-0.001587	NA	0.978132	0.371077	0.0429866	0.112617	0.396383	0.403499	0.108936	0.365785	-0.0651496	0.434969	0.532756	0.0231599	0.454785
Lsm	0.0065962	-0.0525341	-0.147611	-0.0199306	0.0371837	0.0472903	0.0219464	0.0299399	0.0299399	0.0472903	0.0163945	0.00266105	-0.110078	0.215635	-0.0152026	-0.0109549	-0.0683265	0.195068	0.884652	1	0.216438	-0.0346986	0.174468	0.614266	0.0771149	0.00995875	NA	0.899619	0.18988	-0.0231947	0.174468	0.49473	0.273249	0.19328	0.414632	-0.10345	0.336063	0.516131	0.0483459	0.422647
Lmed	-0.256917	-0.246861	-0.397134	-0.248017	-0.118828	-0.195226	-0.124378	-0.127801	-0.127801	-0.195226	-0.226331	-0.017147	0.0186841	0.0968049	0.158184	0.155665	0.150727	0.222021	0.38272	0.216438	1	0.0255835	0.142184	0.196474	0.284132	-0.09485	NA	0.229864	0.835996	-0.0661905	0.142184	0.221703	0.105731	-0.156335	0.363448	-0.358966	0.353139	0.220493	-0.303553	0.405116
Llrg	0.0862671	-0.0151988	0.0330188	0.140274	0.118784	0.0753657	0.0193593	0.0655907	0.0655907	0.0753657	0.0471029	0.0747151	-0.0570287	0.14223	-0.00553223	-0.0121846	-0.0500592	-0.0228858	0.0472547	-0.0346986	0.0255835	1	-0.0658907	0.0586974	-0.0280552	-0.442199	NA	0.0130618	0.0011708	0.520746	-0.0658907	0.166686	-0.196207	0.0554584	0.146764	-0.16495	-0.0739638	-0.0123193	-0.0669406	0.0354788
Lxlrg	-0.0399739	-0.0371049	-0.0854774	-0.104762	-0.0214185	-0.0405832	-0.0508657	-0.0398817	-0.0398817	-0.0405832	-0.0465422	0.0140593	-0.0137453	0.0925943	0.232291	0.230961	0.177075	0.0125843	0.112617	0.174468	0.142184	-0.0658907	1	-0.0186943	0.11112	0.0314689	NA	0.087303	0.15934	-0.0320925	1	0.284671	0.123254	0.165934	0.198573	-0.0252599	0.136616	0.275039	0.0794748	0.18802
Rsm	0.0131312	-0.0585578	-0.0708528	-0.00122344	-0.0171417	0.057802	0.0184242	0.0030995	0.0030995	0.057802	0.00627524	0.0169381	-0.20892	0.151497	-0.117843	-0.116238	-0.144547	0.194149	0.872806	0.614266	0.196474	0.0586974	-0.0186943	1	0.00557726	-0.0581016	NA	0.897186	0.135494	-3.08266e-05	-0.0186943	0.209251	0.446274	0.0846015	0.173288	0.120892	0.34611	0.431927	0.120439	0.298297
Rmed	-0.144484	-0.109003	-0.219738	-0.0475871	-0.0652724	-0.0816936	-0.0311652	-0.0481983	-0.0481983	-0.0816936	-0.102899	-0.0468112	0.0492421	0.0846434	0.0509886	0.0510913	0.193096	0.066375	0.19807	0.0771149	0.284132	-0.0280552	0.11112	0.00557726	1	0.00679418	NA	0.046247	0.763652	-0.0199511	0.11112	-0.0223089	0.153143	-0.13209	0.0715112	-0.162781	0.261659	0.0836119	-0.172528	0.193394
Rlrg	0.106661	0.157627	0.122892	0.020409	0.0300988	0.0701518	0.0736434	0.0573256	0.0573256	0.0701518	0.112152	-0.0480504	-0.00342358	-0.0301369	-0.066708	-0.0602713	-0.103796	-0.0962108	-0.001587	0.00995875	-0.09485	-0.442199	0.0314689	-0.0581016	0.00679418	1	NA	-0.0265788	-0.0599817	0.535436	0.0314689	-0.18693	0.105472	-0.0574077	-0.168088	0.0798183	0.0459509	-0.0601903	0.0149694	-0.0635621
Rxlrg	NA	NA	NA	NA	NA	NA	NA	NA	NA	NA	NA	NA	NA	NA	NA	NA	NA	NA	NA	NA	NA	NA	NA	NA	NA	NA	1	NA	NA	NA	NA	NA	NA	NA	NA	NA	NA	NA	NA	NA
sm	0.0109585	-0.061808	-0.121826	-0.011832	0.0113254	0.0584549	0.0224789	0.0184723	0.0184723	0.0584549	0.0126485	0.0108627	-0.177223	0.204526	-0.0737216	-0.0704559	-0.118232	0.216618	0.978132	0.899619	0.229864	0.0130618	0.087303	0.897186	0.046247	-0.0265788	NA	1	0.181255	-0.0129989	0.087303	0.392693	0.399897	0.154995	0.327962	0.00899988	0.379624	0.527897	0.0937081	0.401626
med	-0.255694	-0.228616	-0.393184	-0.194245	-0.117373	-0.178216	-0.101591	-0.113644	-0.113644	-0.178216	-0.211299	-0.0383376	0.040764	0.11363	0.1357	0.134062	0.21201	0.187492	0.371077	0.18988	0.835996	0.0011708	0.15934	0.135494	0.763652	-0.0599817	NA	0.181255	1	-0.0559899	0.15934	0.136523	0.158845	-0.180871	0.285667	-0.334884	0.387551	0.196329	-0.303149	0.383481
lrg	0.182756	0.135722	0.148064	0.151514	0.140501	0.13774	0.0883255	0.116327	0.116327	0.13774	0.151104	0.0246192	-0.0569594	0.105244	-0.068704	-0.0688416	-0.145934	-0.113127	0.0429866	-0.0231947	-0.0661905	0.520746	-0.0320925	-3.08266e-05	-0.0199511	0.535436	NA	-0.0129989	-0.0559899	1	-0.0320925	-0.0209663	-0.0843663	-0.00242027	-0.0217913	-0.0793506	-0.0259102	-0.0688912	-0.0487859	-0.0270918
xlrg	-0.0399739	-0.0371049	-0.0854774	-0.104762	-0.0214185	-0.0405832	-0.0508657	-0.0398817	-0.0398817	-0.0405832	-0.0465422	0.0140593	-0.0137453	0.0925943	0.232291	0.230961	0.177075	0.0125843	0.112617	0.174468	0.142184	-0.0658907	1	-0.0186943	0.11112	0.0314689	NA	0.087303	0.15934	-0.0320925	1	0.284671	0.123254	0.165934	0.198573	-0.0252599	0.136616	0.275039	0.0794748	0.18802
LOD	0.0208094	0.0341687	-0.174006	0.0728199	0.187338	0.00890762	0.0954311	0.141878	0.141878	0.00890762	0.0562841	-0.0319862	0.0591498	0.322486	0.100341	0.0973984	0.188347	0.339819	0.396383	0.49473	0.221703	0.166686	0.284671	0.209251	-0.0223089	-0.18693	NA	0.392693	0.136523	-0.0209663	0.284671	1	0.125687	0.485261	0.768942	-0.2014	0.262177	0.767665	0.156227	0.570219
ROD	0.0123823	0.0731718	-0.179274	0.007004	0.100795	0.0818403	0.0793482	0.0929184	0.0929184	0.0818403	0.0873289	-0.137716	-0.0541256	0.289247	0.0162085	0.0219267	0.00844761	0.367346	0.403499	0.273249	0.105731	-0.196207	0.123254	0.446274	0.153143	0.105472	NA	0.399897	0.158845	-0.0843663	0.123254	0.125687	1	-0.0393068	0.169982	0.311556	0.747108	0.732255	0.163733	0.533727
LOL	0.407976	0.281223	0.496127	0.277346	0.103684	0.195915	0.125074	0.121313	0.121313	0.195915	0.246808	0.237963	-0.2209	0.0350347	-0.203552	-0.207552	-0.100491	-0.241956	0.108936	0.19328	-0.156335	0.0554584	0.165934	0.0846015	-0.13209	-0.0574077	NA	0.154995	-0.180871	-0.00242027	0.165934	0.485261	-0.0393068	1	-0.185864	0.467421	-0.364903	0.307728	0.849151	-0.316204
LOH	-0.274918	-0.167226	-0.558296	-0.120957	0.13471	-0.133239	0.0157899	0.0707345	0.0707345	-0.133239	-0.117211	-0.209938	0.227987	0.336778	0.261591	0.261209	0.285132	0.558785	0.365785	0.414632	0.363448	0.146764	0.198573	0.173288	0.0715112	-0.168088	NA	0.327962	0.285667	-0.0217913	0.198573	0.768942	0.169982	-0.185864	1	-0.568091	0.561431	0.637662	-0.445319	0.871986
ROL	0.455066	0.363504	0.618427	0.276929	0.0502745	0.294586	0.13557	0.103191	0.103191	0.294586	0.320225	0.14782	-0.23619	-0.161895	-0.338627	-0.335341	-0.277311	-0.41509	-0.0651496	-0.10345	-0.358966	-0.16495	-0.0252599	0.120892	-0.162781	0.0798183	NA	0.00899988	-0.334884	-0.0793506	-0.0252599	-0.2014	0.311556	0.467421	-0.568091	1	-0.398853	0.0630015	0.863814	-0.542639
ROH	-0.306378	-0.183664	-0.60561	-0.186958	0.0621042	-0.127089	-0.0182588	0.0174867	0.0174867	-0.127089	-0.139727	-0.236305	0.112986	0.392386	0.252518	0.255738	0.202137	0.64487	0.434969	0.336063	0.353139	-0.0739638	0.136616	0.34611	0.261659	0.0459509	NA	0.379624	0.387551	-0.0259102	0.136616	0.262177	0.747108	-0.364903	0.561431	-0.398853	1	0.66259	-0.446245	0.894658
AOD	0.0222838	0.070723	-0.235257	0.0545134	0.193714	0.0589816	0.116768	0.157418	0.157418	0.0589816	0.0950498	-0.110918	0.00564105	0.408225	0.079352	0.0810255	0.134752	0.470573	0.532756	0.516131	0.220493	-0.0123193	0.275039	0.431927	0.0836119	-0.0601903	NA	0.527897	0.196329	-0.0688912	0.275039	0.767665	0.732255	0.307728	0.637662	0.0630015	0.66259	1	0.213013	0.736214
AOL	0.504376	0.377437	0.65221	0.323505	0.0891252	0.287647	0.152273	0.130785	0.130785	0.287647	0.331968	0.223927	-0.266998	-0.0767549	-0.31831	-0.318627	-0.222944	-0.385878	0.0231599	0.0483459	-0.303553	-0.0669406	0.0794748	0.120439	-0.172528	0.0149694	NA	0.0937081	-0.303149	-0.0487859	0.0794748	0.156227	0.163733	0.849151	-0.445319	0.863814	-0.446245	0.213013	1	-0.504394
AOH	-0.32966	-0.198928	-0.65966	-0.175897	0.109464	-0.147112	-0.00227674	0.0485316	0.0485316	-0.147112	-0.145935	-0.253127	0.18992	0.413935	0.290604	0.292302	0.273509	0.683149	0.454785	0.422647	0.405116	0.0354788	0.18802	0.298297	0.193394	-0.0635621	NA	0.401626	0.383481	-0.0270918	0.18802	0.570219	0.533727	-0.316204	0.871986	-0.542639	0.894658	0.736214	-0.504394	1

## Sheet: Key
Key
Symbol	Description
BWT	Body Weight (lb)
BL	Body Length (cm)
HH	Hip Height (cm)
HW	Hip Width (cm)
HG	Heart Girth (cm)
MG	Mid Girth (cm)
FG	Flank Girth (cm)
ENDG	End Girth (cm)
ENDr	Radius at End Girth (cm)
MIDr	Radius at Mid Girth (cm)
VOL	Body Volume (L)
DENS	Body Density (kg/L)
IMF	Intra-Muscular Fat (%)
REA	Ribeye Area (cm2)
YG	Yield Grade
RIB	Rib Fat (cm)
RMP	Rump Fat (cm)
UHD	Uterine Horn Diameter (mm)
AFC	Antral Follicular Count
Lsm	Small Follicular Count on Left Ovary
Lmed	Medium Follicular Count on Left Ovary
Llrg	Large Follicular Count on Left Ovary
Lxlrg	Extra-Large Follicular Count on Left Ovary
Rsm	Small Follicular Count on Right Ovary
Rmed	Medium Follicular Count on Right Ovary
Rlrg	Large Follicular Count on Right Ovary
Rxlrg	Extra-Large Follicular Count on Right Ovary
sm	Small Follicular Count (Sum of Left and Right Ovarian Small Follicular Counts)
med	Medium Follicular Count (Sum of Left and Right Ovarian Medium Follicular Counts)
lrg	Large Follicular Count (Sum of Left and Right Ovarian Large Follicular Counts)
xlrg	Extra-Large Follicular Count (Sum of Left and Right Ovarian Extra-Large Follicular Counts)
LOD	Left Ovary Diameter (mm)
ROD	Right Ovary Diameter (mm)
LOL	Left Ovary Length (mm)
LOH	Left Ovary Height (mm)
ROL	Right Ovary Length (mm)
ROH	Right Ovary Height (mm)
AOD	Average Ovarian Diameter (Average of Right and Left Ovary Diameter; mm)
AOL	Average Ovarian Length (Average of Right and Left Ovary Length; mm)
AOH	Average Ovarian Height (Average of Right and Left Ovary Height; mm)
Color Key
	Used for Factor Analysis
	Dropped Due to Zero Standard Deviation
	Dropped Due to High Correlation Coefficient (>0.85)
	Dropped to Make Measure of Sample Adequacy (MSA > 0.5) Sufficient for Factor Analysis
